# Supplementary material for: The heterogeneous impact of targeted therapy on the prognosis of stage III/IV colorectal cancer patients with different subtypes of TP53 mutations
Source: Cancer Med. 2023 Dec 8;12(24):21920–32. doi: 10.1002/cam4.6766 (PMC10757131; doi:10.1002/cam4.6766)
Supplement: Supplementary file 1 — Data S1. [file CAM4-12-21920-s005.xlsx]

## Sheet: original data
Number	Sex	Age at diagnose	Onset	MSI	TP53 mutation	TP53 Mut type	GOF	LOFNA	LOF	KRAS mutation	BRAF	Sidedness	Stage	Surgery	Chemotherapy	Targetedtherapy	Targeted drugs	Tar_antiEGFR_antiVEGF	PFS status	PFS months	OS status	OS months
1	F	29	early	0	1	P72R	non-GOF	N	NA	0	WT	Right-sided	III	Y	1	0	NO	NO	0	47.6	0	47.6
2	F	56	late	0	1	A159P	GOF	N	NA	1	WT	Right-sided	IV	Y	1	1	Bevacizumab	Anti-VEGF/VEGFR	1	9.33333	1	19.9333
3	F	50	late	0	1	Truncating Mutations	non-GOF	Y	likely LOF	1	WT	Left-sided	III	Y	1	1	Bevacizumab	Anti-VEGF/VEGFR	1	6.33333	0	56.5667
4	M	33	early	0	0	WT	WT	Y	WT	0	WT	Left-sided	III	Y	1	0	NO	NO	1	12.4333	0	47.8333
5	M	64	late	0	1	R282W	GOF	Y	likely LOF	0	WT	Left-sided	IV	N	1	1	specific drugs unknown	specific drugs unknown	1	16.2	1	16.2
6	F	50	late	0	1	R175H	GOF	Y	known LOF	0	WT	Left-sided	III	Y	1	0	NO	NO	0	46.9333	0	46.9333
7	M	59	late	0	1	C242F	GOF	Y	likely LOF	1	WT	Left-sided	IV	Y	1	1	specific drugs unknown	specific drugs unknown	1	15	1	51.5333
8	M	74	late	0	1	G154V	GOF	Y	likely LOF	0	WT	Right-sided	IV	N	1	1	Cetuximab	Anti-EGFR	1	8	1	11.7333
9	F	72	late	0	1	R273C	GOF	Y	likely LOF	1	WT	Left-sided	III	Y	1	1	Bevacizumab	Anti-VEGF/VEGFR	0	46.1333	0	46.1333
10	F	57	late	unknown	1	Truncating Mutations	non-GOF	Y	likely LOF	1	WT	Left-sided	IV	N	1	0	NO	NO	1	6.96667	1	6.96667
11	F	52	late	unknown	0	WT	WT	Y	WT	1	WT	Left-sided	IV	Y	1	0	NO	NO	1	9.66667	1	9.66667
12	F	72	late	unknown	1	R248W	GOF	Y	known LOF	1	WT	Left-sided	III	Y	1	1	Bevacizumab	Anti-VEGF/VEGFR	1	34.1667	1	77.5333
13	F	45	early	0	1	Truncating Mutations	non-GOF	Y	likely LOF	0	WT	Left-sided	III	Y	1	1	Cetuximab	Anti-EGFR	1	21.6667	0	43.5333
14	F	57	late	0	0	WT	WT	Y	WT	1	WT	Right-sided	III	Y	1	1	specific drugs unknown	specific drugs unknown	1	12.2	0	29.9667
15	F	64	late	0	1	Truncating Mutations	non-GOF	Y	likely LOF	1	WT	Right-sided	III	Y	1	1	Bevacizumab + Fruquintinib	Anti-VEGF/VEGFR	1	13.2	0	21.8333
16	M	65	late	0	1	F270C	GOF	N	NA	0	WT	Right-sided	IV	N	0	0	NO	NO	1	4.2	1	4.2
17	M	55	late	0	1	G245S	GOF	Y	known LOF	1	WT	Left-sided	IV	Y	1	1	Bevacizumab	Anti-VEGF/VEGFR	1	2.46667	1	14.8667
18	M	56	late	0	1	G245V	GOF	N	NA	0	WT	Left-sided	III	Y	1	0	NO	NO	0	39.9	0	39.9
19	F	68	late	0	1	H193Y	GOF	N	NA	1	WT	Left-sided	IV	Y	1	1	Bevacizumab	Anti-VEGF/VEGFR	1	17.2333	1	34.4667
20	F	30	early	0	0	WT	WT	Y	WT	0	WT	Left-sided	IV	Y	1	1	Cetuximab	Anti-EGFR	0	40.2333	0	40.2333
21	M	45	early	0	0	WT	WT	Y	WT	1	WT	Left-sided	III	Y	1	0	NO	NO	0	43.1	0	43.1
22	M	54	late	0	1	Truncating Mutations	non-GOF	Y	likely LOF	0	WT	Left-sided	IV	N	1	1	Bevacizumab	Anti-VEGF/VEGFR	1	6.8	1	21.6667
23	M	75	late	0	0	WT	WT	Y	WT	1	WT	Left-sided	IV	Y	1	1	Bevacizumab	Anti-VEGF/VEGFR	1	28.4333	1	31.3333
24	F	58	late	0	1	Y126C	GOF	N	NA	1	WT	Right-sided	III	Y	1	1	Bevacizumab	Anti-VEGF/VEGFR	1	11	0	33.1
25	M	28	early	1	0	WT	WT	Y	WT	1	WT	Left-sided	III	Y	1	0	NO	NO	0	37.9667	0	37.9667
26	F	69	late	0	1	H179P	GOF	N	NA	0	WT	Right-sided	IV	Y	1	1	Bevacizumab	Anti-VEGF/VEGFR	1	32.0667	1	36.6667
27	M	78	late	unknown	1	I255S	GOF	N	NA	1	WT	Left-sided	IV	Y	1	1	Bevacizumab	Anti-VEGF/VEGFR	0	49.0667	0	49.0667
28	M	70	late	1	1	Truncating Mutations	non-GOF	Y	likely LOF	0	WT	Left-sided	III	Y	1	0	NO	NO	0	36.3333	0	36.3333
29	F	66	late	0	1	Truncating Mutations	non-GOF	Y	likely LOF	0	WT	Left-sided	III	Y	1	0	NO	NO	1	5.4	1	5.4
30	F	59	late	0	1	Truncating Mutations	non-GOF	Y	likely LOF	1	WT	Left-sided	III	Y	1	0	NO	NO	1	21.8667	0	79.5333
31	F	56	late	0	1	C176F	GOF	Y	known LOF	0	WT	Left-sided	III	Y	1	1	Cetuximab	Anti-EGFR	1	11.2333	0	47.3
32	F	30	early	1	0	WT	WT	Y	WT	0	WT	Left-sided	IV	Y	1	0	NO	NO	0	36.2333	0	36.2333
33	F	51	late	0	1	Truncating Mutations	non-GOF	Y	likely LOF	0	WT	Left-sided	IV	Y	1	0	NO	NO	1	10.3667	1	51.3333
34	M	54	late	0	0	WT	WT	Y	WT	1	WT	Right-sided	IV	Y	1	1	Bevacizumab	Anti-VEGF/VEGFR	1	13.9	0	37.7333
35	M	57	late	0	1	T211I	GOF	N	NA	0	V600E	Right-sided	III	Y	1	1	Cetuximab + Bevacizumab	Anti-EGFR + Anti-VEGF/VEGFR	1	11.4333	1	34.1333
36	M	68	late	0	1	Y236H	GOF	N	NA	1	WT	Left-sided	IV	N	1	1	Bevacizumab	Anti-VEGF/VEGFR	1	3.3	1	13.1667
37	M	50	late	1	0	WT	WT	Y	WT	1	WT	Right-sided	IV	Y	1	0	NO	NO	0	12.6333	0	12.6333
38	M	61	late	0	1	Truncating Mutations	non-GOF	Y	likely LOF	0	WT	Left-sided	IV	Y	1	0	NO	NO	1	19.8667	0	35.1667
39	F	62	late	0	1	L111Q	GOF	N	NA	0	WT	Right-sided	IV	N	0	0	NO	NO	0	2.06667	0	2.06667
40	F	43	early	0	1	R175H	GOF	Y	known LOF	0	WT	Left-sided	III	Y	1	0	NO	NO	1	10.1667	1	15.8333
41	F	60	late	0	1	Y234D	GOF	N	NA	1	WT	Left-sided	IV	Y	1	1	Bevacizumab + Fruquintinib	Anti-VEGF/VEGFR	1	7.7	0	33.3667
42	M	58	late	0	1	R175H	GOF	Y	known LOF	1	WT	Left-sided	IV	Y	1	0	NO	NO	0	32.8	0	32.8
43	F	73	late	0	1	P278S	GOF	Y	known LOF	1	WT	Left-sided	IV	Y	1	0	NO	NO	0	33.8333	0	33.8333
44	M	48	early	1	1	G245S ；Y234H；R181C	GOF	Y	known LOF	0	WT	Left-sided	III	Y	1	0	NO	NO	0	33.6	0	33.6
45	M	54	late	0	1	Truncating Mutations	GOF	Y	likely LOF	1	WT	Left-sided	IV	N	1	0	NO	NO	1	1	1	1
46	M	28	early	1	0	WT	WT	Y	WT	0	WT	Right-sided	III	Y	1	0	NO	NO	1	7.9	0	44.9667
47	F	62	late	unknown	0	WT	WT	Y	WT	1	WT	Right-sided	IV	N	1	1	specific drugs unknown	specific drugs unknown	1	11	1	21.2667
48	F	56	late	unknown	0	WT	WT	Y	WT	1	WT	Right-sided	IV	N	1	1	Bevacizumab	Anti-VEGF/VEGFR	0	32.3667	0	32.3667
49	F	24	early	0	1	C141Y	GOF	Y	likely LOF	1	WT	Left-sided	III	Y	1	1	Bevacizumab	Anti-VEGF/VEGFR	1	23.3	0	33.5667
50	M	62	late	unknown	1	R248W	GOF	Y	known LOF	0	WT	Right-sided	IV	N	1	0	NO	NO	1	1.53333	1	1.53333
51	M	67	late	0	1	Truncating Mutations	non-GOF	Y	likely LOF	1	WT	Left-sided	IV	Y	1	0	NO	NO	0	32.2333	0	32.2333
52	F	57	late	0	1	Truncating Mutations	non-GOF	Y	likely LOF	0	V600E	Right-sided	IV	Y	1	0	NO	NO	1	5.76667	1	5.76667
53	M	50	late	1	1	R283H	GOF	N	NA	0	WT	Left-sided	III	Y	1	0	NO	NO	0	33.8	0	33.8
54	F	57	late	unknown	1	R248W	GOF	Y	known LOF	1	WT	Right-sided	IV	N	1	1	Bevacizumab	Anti-VEGF/VEGFR	1	4.9	0	6.03333
55	F	66	late	0	1	Truncating Mutations	non-GOF	Y	likely LOF	1	WT	Left-sided	IV	Y	1	1	Bevacizumab	Anti-VEGF/VEGFR	1	10.3	1	18.7333
56	M	74	late	0	1	R175H	GOF	Y	known LOF	0	WT	Left-sided	III	Y	1	0	NO	NO	1	14.9667	1	14.9667
57	M	38	early	0	1	Truncating Mutations	non-GOF	Y	likely LOF	0	WT	Left-sided	IV	Y	1	1	Cetuximab + Bevacizumab	Anti-EGFR + Anti-VEGF/VEGFR	1	12.4667	1	28
58	M	49	early	0	1	R248Q	GOF	Y	likely LOF	1	WT	Left-sided	III	Y	1	1	Bevacizumab	Anti-VEGF/VEGFR	1	5.56667	0	30.2
59	F	40	early	unknown	0	WT	WT	Y	WT	1	WT	Left-sided	IV	N	1	0	NO	NO	1	19.9	1	19.9
60	F	46	early	0	1	Truncating Mutations	non-GOF	Y	likely LOF	0	WT	Right-sided	III	Y	1	1	Bevacizumab + Fruquintinib	Anti-VEGF/VEGFR	1	26	1	45.7333
61	M	57	late	0	1	C176S ；R267W	GOF	N	NA	1	WT	Right-sided	IV	Y	1	1	Cetuximab	Anti-EGFR	1	8.56667	1	14.2333
62	M	71	late	unknown	0	WT	WT	Y	WT	1	WT	Right-sided	IV	N	1	1	specific drugs unknown	specific drugs unknown	1	18.4333	1	18.4333
63	M	58	late	unknown	1	Truncating Mutations	non-GOF	Y	likely LOF	0	WT	Left-sided	IV	Y	1	1	Cetuximab + Bevacizumab	Anti-EGFR + Anti-VEGF/VEGFR	1	11.1	0	18.6667
64	M	64	late	0	0	WT	WT	Y	WT	0	WT	Left-sided	IV	N	1	0	NO	NO	1	11.5333	1	11.5333
65	M	66	late	0	0	WT	WT	Y	WT	1	WT	Right-sided	IV	Y	1	0	NO	NO	1	6.96667	1	6.96667
66	M	57	late	0	0	WT	WT	Y	WT	0	WT	Right-sided	IV	N	1	1	Bevacizumab	Anti-VEGF/VEGFR	1	18.3	1	18.3
67	F	28	early	1	0	WT	WT	Y	WT	1	WT	Left-sided	III	Y	1	0	NO	NO	0	28.2	0	28.2
68	F	44	early	unknown	0	WT	WT	Y	WT	1	WT	Left-sided	III	Y	1	0	NO	NO	1	38.1667	1	46.9
69	M	53	late	0	1	G245D	GOF	Y	likely LOF	1	WT	Left-sided	IV	Y	1	1	Bevacizumab	Anti-VEGF/VEGFR	1	15.8667	1	29.7333
70	F	63	late	0	1	Truncating Mutations	non-GOF	Y	likely LOF	0	WT	Left-sided	III	Y	1	0	NO	NO	0	27.2	0	27.2
71	M	51	late	0	1	R282W	GOF	Y	likely LOF	0	WT	Left-sided	IV	Y	1	1	Cetuximab	Anti-EGFR	0	27.4667	0	27.4667
72	M	44	early	0	1	Truncating Mutations	non-GOF	Y	likely LOF	0	WT	Left-sided	IV	N	1	1	Cetuximab + Bevacizumab	Anti-EGFR + Anti-VEGF/VEGFR	1	13.6333	1	13.6333
73	F	63	late	0	1	R273H	GOF	Y	known LOF	1	WT	Right-sided	III	Y	1	0	NO	NO	0	27.0333	0	27.0333
74	F	68	late	0	0	WT	WT	Y	WT	1	WT	Right-sided	III	Y	1	1	Bevacizumab	Anti-VEGF/VEGFR	1	10.3333	0	29.2333
75	M	60	late	0	1	C242Y	GOF	Y	known LOF	1	WT	Left-sided	III	Y	1	1	Bevacizumab + Fruquintinib	Anti-VEGF/VEGFR	1	10.6333	0	26.7
76	M	60	late	0	1	Truncating Mutations	non-GOF	Y	likely LOF	0	WT	Left-sided	III	Y	0	1	specific drugs unknown	specific drugs unknown	0	27.2667	0	27.2667
77	M	73	late	0	0	WT	WT	Y	WT	0	WT	Left-sided	III	N	0	0	NO	NO	1	6	1	6
78	F	52	late	0	1	R248W	GOF	Y	known LOF	1	WT	Left-sided	IV	N	1	1	specific drugs unknown	specific drugs unknown	1	15.0333	1	15.0333
79	F	69	late	0	0	WT	WT	Y	WT	1	WT	Right-sided	III	Y	1	1	Bevacizumab + Fruquintinib + Regorafenib	Anti-VEGF/VEGFR	1	8.5	1	29.2333
80	F	64	late	1	0	WT	WT	Y	WT	0	other mutation	Right-sided	III	Y	1	0	NO	NO	0	25.7	0	25.7
81	M	63	late	0	0	WT	WT	Y	WT	1	WT	Left-sided	III	Y	1	1	Bevacizumab	Anti-VEGF/VEGFR	1	10.9667	0	16.6667
82	M	43	early	0	0	WT	WT	Y	WT	0	WT	Left-sided	III	Y	1	0	NO	NO	0	25.9	0	25.9
83	M	46	early	0	0	WT	WT	Y	WT	0	WT	Right-sided	IV	N	1	1	specific drugs unknown	specific drugs unknown	1	13.6	1	13.6
84	M	48	early	0	0	WT	WT	Y	WT	0	WT	Left-sided	III	Y	1	1	Cetuximab	Anti-EGFR	1	34.6	0	62.5
85	M	72	late	0	1	Truncating Mutations	non-GOF	Y	likely LOF	1	WT	Right-sided	III	Y	1	1	Bevacizumab	Anti-VEGF/VEGFR	1	19.9333	1	38.0667
86	M	69	late	0	0	WT	WT	Y	WT	1	WT	Left-sided	III	Y	1	1	Cetuximab + Bevacizumab + Fruquintinib	Anti-EGFR + Anti-VEGF/VEGFR	1	8.9	0	34.1333
87	F	44	early	0	0	WT	WT	Y	WT	0	WT	Right-sided	III	Y	1	1	Bevacizumab	Anti-VEGF/VEGFR	1	17.5667	0	26.9667
88	M	70	late	0	1	R175H	GOF	Y	known LOF	0	WT	Left-sided	III	Y	1	0	NO	NO	1	12.3	1	12.3
89	M	58	late	1	0	WT	WT	Y	WT	1	WT	Right-sided	III	Y	1	0	NO	NO	0	24.5	0	24.5
90	M	26	early	0	0	WT	WT	Y	WT	0	WT	Left-sided	IV	Y	1	0	NO	NO	1	26.0667	0	38.0333
91	M	65	late	0	1	Y220C	GOF	Y	known LOF	1	WT	Right-sided	IV	Y	1	0	NO	NO	0	25.4667	0	25.4667
92	F	62	late	unknown	1	Truncating Mutations	non-GOF	Y	likely LOF	1	WT	Left-sided	III	Y	0	0	NO	NO	1	11.3667	1	12.4333
93	M	51	late	0	0	WT	WT	Y	WT	0	WT	Left-sided	IV	Y	1	1	Cetuximab	Anti-EGFR	1	13.9667	0	24.4333
94	M	42	early	0	1	Truncating Mutations	non-GOF	Y	likely LOF	0	WT	Left-sided	III	Y	1	0	NO	NO	0	27.3333	0	27.3333
95	F	64	late	1	1	Truncating Mutations	non-GOF	Y	likely LOF	1	WT	Right-sided	III	Y	1	0	NO	NO	0	24.5333	0	24.5333
96	M	55	late	0	1	R273H	GOF	Y	known LOF	0	WT	Left-sided	III	Y	1	0	NO	NO	1	11.1333	0	24.4333
97	M	36	early	0	1	H214R	GOF	N	Inconclusive	0	V600E	Right-sided	IV	Y	1	1	Cetuximab + Bevacizumab	Anti-EGFR + Anti-VEGF/VEGFR	1	10.1333	0	31.8
98	M	69	late	0	0	WT	WT	Y	WT	0	WT	Left-sided	IV	Y	1	1	specific drugs unknown	specific drugs unknown	0	14.6	0	14.6
99	M	50	late	0	1	R273H	GOF	Y	known LOF	0	other mutation	Left-sided	IV	Y	1	0	NO	NO	0	23.4333	0	23.4333
100	F	48	early	0	1	R282W	GOF	Y	likely LOF	1	WT	Left-sided	IV	Y	1	1	Bevacizumab + Fruquintinib	Anti-VEGF/VEGFR	1	18.1333	0	23.0667
101	M	87	late	0	1	P278S	GOF	Y	known LOF	1	WT	Left-sided	III	Y	1	1	specific drugs unknown	specific drugs unknown	1	8.16667	1	16.2
102	M	39	early	0	1	Truncating Mutations	non-GOF	Y	likely LOF	0	WT	Left-sided	IV	N	1	1	Cetuximab + Bevacizumab + Regorafenib	Anti-EGFR + Anti-VEGF/VEGFR	1	6.76667	1	19.4
103	M	81	late	0	1	G244D	GOF	Y	likely LOF	0	WT	Right-sided	IV	N	1	1	specific drugs unknown	specific drugs unknown	0	23.7	0	23.7
104	M	73	late	0	1	L194R	GOF	N	NA	0	WT	Left-sided	IV	N	1	0	NO	NO	1	1	1	1
105	F	58	late	unknown	0	WT	WT	Y	WT	0	WT	Left-sided	III	Y	1	1	specific drugs unknown	specific drugs unknown	1	92.7	1	115.4
106	M	57	late	0	1	Truncating Mutations	non-GOF	Y	likely LOF	1	WT	Left-sided	IV	Y	1	1	Fruquintinib + Regorafenib	Anti-VEGF/VEGFR	1	12.3667	0	26.6333
107	M	61	late	0	1	V216M	GOF	N	NA	0	WT	Left-sided	III	Y	1	1	Cetuximab + Bevacizumab	Anti-EGFR + Anti-VEGF/VEGFR	1	11.3	0	28.5667
108	M	47	early	0	1	R175H	GOF	Y	known LOF	0	WT	Left-sided	III	Y	1	0	NO	NO	0	26.7333	0	26.7333
109	F	72	late	1	0	WT	WT	Y	WT	1	WT	Left-sided	III	N	1	0	NO	NO	0	24.1	0	24.1
110	M	63	late	0	1	R156G ；G154D	GOF	N	NA	0	WT	Left-sided	III	Y	1	0	NO	NO	1	3.7	1	22.8667
111	M	57	late	0	0	WT	WT	Y	WT	1	WT	Left-sided	III	Y	1	0	NO	NO	0	25.6333	0	25.6333
112	F	75	late	0	1	Truncating Mutations	non-GOF	Y	likely LOF	1	WT	Right-sided	III	Y	1	1	Bevacizumab + Fruquintinib	Anti-VEGF/VEGFR	1	14.2333	0	52.3
113	M	57	late	0	1	Truncating Mutations	non-GOF	Y	likely LOF	1	WT	Left-sided	III	Y	1	1	specific drugs unknown	specific drugs unknown	1	23.4333	0	26.5333
114	M	60	late	0	0	WT	WT	Y	WT	0	WT	Left-sided	III	Y	1	0	NO	NO	1	2.13333	1	6.66667
115	F	61	late	0	1	Truncating Mutations	non-GOF	Y	likely LOF	0	WT	Left-sided	IV	N	1	0	NO	NO	0	23.3	0	23.3
116	M	61	late	0	1	R282W	GOF	Y	likely LOF	0	WT	Left-sided	III	Y	1	0	NO	NO	0	24.1667	0	24.1667
117	M	81	late	unknown	1	Truncating Mutations	non-GOF	Y	likely LOF	0	WT	Left-sided	IV	N	1	1	Bevacizumab	Anti-VEGF/VEGFR	1	10.9	1	13.5667
118	F	54	late	unknown	0	WT	WT	Y	WT	1	other mutation	Left-sided	IV	N	1	1	Cetuximab + Bevacizumab	Anti-EGFR + Anti-VEGF/VEGFR	1	13.4667	1	17.8333
119	F	48	early	0	1	R248W	GOF	Y	known LOF	1	WT	Left-sided	IV	Y	1	0	NO	NO	1	10.1667	1	20.1333
120	M	64	late	0	0	WT	WT	Y	WT	1	WT	Right-sided	III	Y	1	0	NO	NO	1	1.46667	0	24.4333
121	M	65	late	0	1	Q144P	GOF	Y	likely LOF	0	other mutation	Left-sided	III	Y	1	0	NO	NO	0	25.4667	0	25.4667
122	F	55	late	0	1	Truncating Mutations	non-GOF	Y	likely LOF	1	other mutation	Left-sided	III	Y	1	1	Bevacizumab	Anti-VEGF/VEGFR	1	16.3	0	91.5667
123	F	56	late	0	1	R175H	GOF	Y	known LOF	1	WT	Left-sided	IV	Y	1	0	NO	NO	1	7.2	1	11.2667
124	M	67	late	0	1	R273H	GOF	Y	known LOF	0	WT	Right-sided	III	Y	1	0	NO	NO	0	23.7667	0	23.7667
125	M	76	late	unknown	1	R273H	GOF	Y	known LOF	1	WT	Left-sided	IV	N	0	0	NO	NO	1	8.06667	1	8.06667
126	F	46	early	0	0	WT	WT	Y	WT	1	WT	Right-sided	IV	Y	1	1	Bevacizumab + Fruquintinib	Anti-VEGF/VEGFR	1	16.0667	0	54.5333
127	M	53	late	0	1	Truncating Mutations	non-GOF	Y	likely LOF	1	WT	Left-sided	IV	Y	1	0	NO	NO	0	22.6667	0	22.6667
128	F	53	late	0	0	WT	WT	Y	WT	1	WT	Left-sided	IV	Y	1	1	specific drugs unknown	specific drugs unknown	1	11.7	1	11.7
129	M	45	early	0	1	R282W	GOF	Y	likely LOF	0	WT	Left-sided	IV	Y	1	1	Cetuximab + Bevacizumab + Fruquintinib	Anti-EGFR + Anti-VEGF/VEGFR	1	39.6333	1	140.433
130	F	63	late	0	1	G244S	GOF	Y	known LOF	0	WT	Left-sided	IV	N	1	0	NO	NO	1	7.3	1	7.3
131	M	63	late	0	1	R175H	GOF	Y	known LOF	0	WT	Left-sided	IV	N	1	0	NO	NO	0	2.66667	0	2.66667
132	F	58	late	0	1	R248Q	GOF	Y	likely LOF	1	WT	Right-sided	IV	N	1	1	Bevacizumab + Fruquintinib	Anti-VEGF/VEGFR	1	6.8	1	13.9333
133	F	78	late	0	1	A138V	GOF	N	NA	1	WT	Left-sided	IV	N	1	0	NO	NO	1	32.0333	0	35.5333
134	F	70	late	0	0	WT	WT	Y	WT	0	WT	Right-sided	IV	Y	1	1	specific drugs unknown	specific drugs unknown	1	1.93333	1	9.9
135	F	74	late	0	0	WT	WT	Y	WT	1	WT	Right-sided	III	Y	1	1	Bevacizumab	Anti-VEGF/VEGFR	1	12.7333	1	32
136	M	75	late	0	1	R175H ; A159V	GOF	Y	known LOF	1	WT	Left-sided	IV	N	1	0	NO	NO	1	1.7	1	1.7
137	M	51	late	0	1	R282W	GOF	Y	likely LOF	0	WT	Left-sided	III	Y	1	0	NO	NO	0	21.9667	0	21.9667
138	F	40	early	0	1	Truncating Mutations	non-GOF	Y	likely LOF	1	WT	Left-sided	IV	Y	1	1	Bevacizumab + Fruquintinib	Anti-VEGF/VEGFR	1	10.9667	0	12.1333
139	M	25	early	0	1	Truncating Mutations	non-GOF	Y	likely LOF	0	WT	Left-sided	IV	N	1	1	Bevacizumab	Anti-VEGF/VEGFR	0	20.9667	0	20.9667
140	M	64	late	0	1	G262V	GOF	N	NA	0	WT	Left-sided	IV	N	1	1	specific drugs unknown	specific drugs unknown	1	8.93333	1	8.93333
141	M	74	late	0	1	Truncating Mutations	non-GOF	Y	likely LOF	1	WT	Left-sided	IV	Y	1	1	Bevacizumab	Anti-VEGF/VEGFR	1	5.6	1	18.1333
142	M	37	early	0	0	WT	WT	Y	WT	0	WT	Left-sided	III	Y	1	0	NO	NO	0	9.13333	0	9.13333
143	M	42	early	0	0	WT	WT	Y	WT	0	WT	Left-sided	III	Y	1	1	Cetuximab + Bevacizumab	Anti-EGFR + Anti-VEGF/VEGFR	1	16.2	0	34.4333
144	F	60	late	1	0	WT	WT	Y	WT	1	WT	Left-sided	III	Y	1	0	NO	NO	0	21.9333	0	21.9333
145	M	71	late	0	1	G245S	GOF	Y	known LOF	0	WT	Left-sided	IV	Y	1	1	Cetuximab	Anti-EGFR	1	2.6	0	23.9667
146	F	62	late	0	1	R248Q	GOF	Y	likely LOF	0	WT	Right-sided	IV	N	1	1	Bevacizumab	Anti-VEGF/VEGFR	0	21.3333	0	21.3333
147	M	71	late	0	1	R273C	GOF	Y	likely LOF	1	WT	Left-sided	IV	Y	1	1	Bevacizumab	Anti-VEGF/VEGFR	1	2.76667	0	24.6
148	F	30	early	0	1	Truncating Mutations	non-GOF	Y	likely LOF	1	WT	Left-sided	III	Y	1	0	NO	NO	1	9.53333	0	21.2333
149	M	61	late	0	1	R282W	GOF	Y	likely LOF	1	WT	Left-sided	III	N	1	1	Bevacizumab + Fruquintinib	Anti-VEGF/VEGFR	1	6.5	0	28.0333
150	F	54	late	1	0	WT	WT	Y	WT	0	WT	Left-sided	III	Y	1	0	NO	NO	0	24.3	0	24.3
151	M	74	late	0	0	WT	WT	Y	WT	1	WT	Left-sided	III	N	1	0	NO	NO	1	6.23333	1	6.23333
152	F	71	late	0	0	WT	WT	Y	WT	0	WT	Left-sided	III	N	0	0	NO	NO	1	30.9	1	30.9
153	M	51	late	0	1	K132N	GOF	N	NA	1	WT	Left-sided	IV	Y	1	1	Bevacizumab	Anti-VEGF/VEGFR	0	21.1333	0	21.1333
154	F	49	early	0	1	R175H	GOF	Y	known LOF	1	WT	Left-sided	III	Y	1	0	NO	NO	1	15.0667	1	15.4333
155	M	65	late	0	0	WT	WT	Y	WT	1	WT	Left-sided	III	Y	1	0	NO	NO	0	21.1	0	21.1
156	M	69	late	0	0	WT	WT	Y	WT	1	WT	Right-sided	III	Y	1	0	NO	NO	0	21.0333	0	21.0333
157	M	71	late	0	0	WT	WT	Y	WT	1	WT	Right-sided	III	Y	1	1	specific drugs unknown	specific drugs unknown	1	4.4	1	10.1333
158	M	50	late	0	0	WT	WT	Y	WT	0	other mutation	Left-sided	IV	N	1	1	Bevacizumab	Anti-VEGF/VEGFR	0	11.1333	0	11.1333
159	M	49	early	0	1	R282W	GOF	Y	likely LOF	0	WT	Left-sided	III	Y	1	0	NO	NO	0	21.9	0	21.9
160	M	55	late	0	1	Truncating Mutations	non-GOF	Y	likely LOF	0	WT	Left-sided	IV	N	1	1	Cetuximab	Anti-EGFR	1	13.5333	0	21.7333
161	M	55	late	0	1	R248W	GOF	Y	known LOF	0	WT	Left-sided	III	Y	1	0	NO	NO	0	21.0667	0	21.0667
162	M	64	late	unknown	1	A159V；M237I	GOF	N	NA	1	WT	Left-sided	IV	N	1	1	Bevacizumab	Anti-VEGF/VEGFR	1	11.1333	1	16.3333
163	M	42	early	0	1	R282W	GOF	Y	likely LOF	0	WT	Left-sided	IV	N	1	1	Cetuximab	Anti-EGFR	1	8.7	0	20.1667
164	M	64	late	0	1	G245V	GOF	N	NA	1	WT	Left-sided	IV	Y	1	0	NO	NO	0	21.4	0	21.4
165	M	60	late	0	1	Truncating Mutations	non-GOF	Y	likely LOF	0	V600E	Left-sided	III	Y	1	1	Bevacizumab	Anti-VEGF/VEGFR	1	3.36667	0	23.5
166	M	52	late	0	0	WT	WT	Y	WT	0	V600E	Left-sided	III	N	1	1	Fruquintinib	Anti-VEGF/VEGFR	1	2.6	0	12.9667
167	M	49	early	0	0	WT	WT	Y	WT	1	WT	Left-sided	III	Y	1	1	Bevacizumab + Fruquintinib	Anti-VEGF/VEGFR	1	19.0333	0	39.9333
168	F	63	late	0	1	P278T	GOF	N	NA	1	WT	Left-sided	III	Y	1	0	NO	NO	0	25.0333	0	25.0333
169	M	35	early	0	1	R273C	GOF	Y	likely LOF	1	WT	Left-sided	IV	Y	1	1	Bevacizumab	Anti-VEGF/VEGFR	1	8.93333	0	19.6333
170	M	51	late	0	1	Truncating Mutations	non-GOF	Y	likely LOF	1	WT	Right-sided	IV	Y	1	1	Bevacizumab	Anti-VEGF/VEGFR	0	20.4333	0	20.4333
171	F	48	early	0	1	C176F	GOF	Y	known LOF	0	WT	Left-sided	IV	N	1	1	Bevacizumab + Fruquintinib	Anti-VEGF/VEGFR	0	20.0333	0	20.0333
172	M	36	early	0	1	R175H	GOF	Y	known LOF	0	WT	Left-sided	III	Y	1	0	NO	NO	0	14.2333	0	14.2333
173	M	82	late	0	1	Truncating Mutations	non-GOF	Y	likely LOF	1	WT	Left-sided	IV	Y	1	1	specific drugs unknown	specific drugs unknown	1	9.93333	1	17.7333
174	M	75	late	0	1	Truncating Mutations	non-GOF	Y	likely LOF	1	WT	Left-sided	IV	N	1	1	Bevacizumab	Anti-VEGF/VEGFR	1	18.0333	0	20.0667
175	M	71	late	0	1	C135R	GOF	Y	likely LOF	1	other mutation	Right-sided	IV	N	1	0	NO	NO	1	4.7	1	4.7
176	F	33	early	0	0	WT	WT	Y	WT	1	WT	Left-sided	III	Y	1	1	Bevacizumab + Fruquintinib	Anti-VEGF/VEGFR	1	13.4333	0	76.1
177	M	59	late	0	0	WT	WT	Y	WT	1	WT	Left-sided	IV	Y	1	1	Bevacizumab	Anti-VEGF/VEGFR	1	7.26667	0	22.2333
178	M	39	early	0	1	R248L	GOF	Y	likely LOF	0	WT	Left-sided	IV	Y	1	1	specific drugs unknown	specific drugs unknown	1	20.7333	1	48.1
179	M	71	late	unknown	1	C141Y	GOF	Y	likely LOF	0	WT	Left-sided	IV	N	1	1	specific drugs unknown	specific drugs unknown	1	18.1333	1	18.1333
180	F	48	early	0	1	Truncating Mutations	non-GOF	Y	likely LOF	1	WT	Left-sided	III	Y	1	1	Bevacizumab + Fruquintinib	Anti-VEGF/VEGFR	1	7.9	0	26.8
181	M	63	late	0	1	R248Q	GOF	Y	likely LOF	1	WT	Right-sided	III	Y	1	0	NO	NO	1	24	0	24.9
182	M	63	late	0	1	Truncating Mutations	non-GOF	Y	likely LOF	1	WT	Left-sided	III	Y	1	0	NO	NO	0	19.7667	0	19.7667
183	M	55	late	0	1	Truncating Mutations	non-GOF	Y	likely LOF	0	WT	Left-sided	IV	Y	1	0	NO	NO	0	19.5667	0	19.5667
184	M	24	early	0	1	M237I	GOF	N	NA	0	WT	Right-sided	IV	Y	1	1	Cetuximab	Anti-EGFR	1	17.2	1	23.5
185	M	60	late	0	1	Truncating Mutations	non-GOF	Y	likely LOF	1	WT	Left-sided	III	Y	1	0	NO	NO	0	19.7667	0	19.7667
186	F	35	early	0	1	Truncating Mutations	non-GOF	Y	likely LOF	0	WT	Left-sided	IV	Y	1	1	Cetuximab	Anti-EGFR	0	19.3	0	19.3
187	M	53	late	0	0	WT	WT	Y	WT	1	WT	Left-sided	IV	Y	1	1	specific drugs unknown	specific drugs unknown	0	19.3667	0	19.3667
188	M	66	late	0	0	WT	WT	Y	WT	1	WT	Left-sided	III	Y	1	0	NO	NO	0	20.3667	0	20.3667
189	M	67	late	0	1	L344P	non-GOF	Y	known LOF	1	WT	Left-sided	III	Y	1	1	Bevacizumab + Fruquintinib + Regorafenib	Anti-VEGF/VEGFR	1	16.6333	1	31.1667
190	M	57	late	0	1	G245S	GOF	Y	known LOF	0	WT	Right-sided	IV	Y	1	1	Cetuximab	Anti-EGFR	0	19.5333	0	19.5333
191	M	47	early	0	0	WT	WT	Y	WT	0	WT	Left-sided	IV	Y	1	0	NO	NO	1	49.6333	0	68.3333
192	M	29	early	0	0	WT	WT	Y	WT	1	WT	Left-sided	III	Y	1	1	Cetuximab	Anti-EGFR	1	8.33333	0	27.2333
193	M	66	late	0	1	R213Q	GOF	Y	known LOF	1	WT	Left-sided	III	Y	1	0	NO	NO	0	18.9333	0	18.9333
194	M	60	late	0	1	G266R	GOF	Y	known LOF	1	WT	Left-sided	IV	Y	1	1	Bevacizumab + Fruquintinib	Anti-VEGF/VEGFR	1	16.5	0	18.9
195	F	68	late	0	0	WT	WT	Y	WT	1	WT	Left-sided	III	N	1	0	NO	NO	1	6.06667	1	11.8667
196	F	62	late	0	1	C176F ；P152L	GOF	Y	known LOF	0	WT	Left-sided	III	Y	1	0	NO	NO	0	19.9333	0	19.9333
197	F	53	late	0	1	P278R	GOF	Y	known LOF	0	WT	Left-sided	IV	N	1	1	Cetuximab + Bevacizumab	Anti-EGFR + Anti-VEGF/VEGFR	1	12.2667	0	22.7
198	F	28	early	0	1	F270V	GOF	N	NA	1	WT	Left-sided	III	Y	1	0	NO	NO	0	20.6667	0	20.6667
199	M	56	late	0	1	Truncating Mutations	non-GOF	Y	likely LOF	1	WT	Left-sided	IV	Y	1	1	Bevacizumab + Fruquintinib	Anti-VEGF/VEGFR	1	11.2333	0	33.0333
200	M	35	early	0	0	WT	WT	Y	WT	0	WT	Left-sided	IV	Y	1	1	Cetuximab + Bevacizumab	Anti-EGFR + Anti-VEGF/VEGFR	1	14.6	0	18.5667
201	M	62	late	0	1	R175H	GOF	Y	known LOF	1	WT	Right-sided	IV	N	1	1	Bevacizumab + Fruquintinib	Anti-VEGF/VEGFR	1	6.13333	1	11.9
202	M	51	late	0	1	R248W	GOF	Y	known LOF	1	WT	Left-sided	IV	Y	1	1	Bevacizumab + Fruquintinib	Anti-VEGF/VEGFR	1	5.13333	0	18.4333
203	F	48	early	0	1	G245S	GOF	Y	known LOF	1	WT	Left-sided	III	Y	1	0	NO	NO	1	14.6667	1	19.8667
204	M	58	late	0	1	Truncating Mutations	non-GOF	Y	likely LOF	1	WT	Left-sided	III	Y	1	0	NO	NO	0	21.1333	0	21.1333
205	F	38	early	0	0	WT	WT	Y	WT	0	WT	Left-sided	III	Y	1	1	Cetuximab	Anti-EGFR	1	19.0333	0	37.4667
206	M	65	late	0	0	WT	WT	Y	WT	0	WT	Left-sided	IV	N	1	1	Cetuximab + Bevacizumab	Anti-EGFR + Anti-VEGF/VEGFR	1	5.3	1	10.1667
207	M	69	late	0	1	Truncating Mutations	non-GOF	Y	likely LOF	0	WT	Right-sided	IV	N	0	0	NO	NO	0	18.2	0	18.2
208	M	44	early	0	1	Truncating Mutations	non-GOF	Y	likely LOF	0	WT	Right-sided	IV	N	1	1	Cetuximab + Bevacizumab	Anti-EGFR + Anti-VEGF/VEGFR	0	17.9667	0	17.9667
209	M	32	early	0	1	R174W	GOF	N	NA	0	WT	Left-sided	III	Y	1	0	NO	NO	1	14.5	0	23.1333
210	M	69	late	0	1	R175H；R158H	GOF	Y	known LOF	0	WT	Left-sided	IV	Y	1	0	NO	NO	0	26.8	0	26.8
211	M	54	late	0	1	R282W	GOF	Y	likely LOF	1	WT	Left-sided	III	N	1	0	NO	NO	0	18.3333	0	18.3333
212	M	55	late	0	1	Truncating Mutations	non-GOF	Y	likely LOF	0	WT	Left-sided	IV	N	1	1	Cetuximab + Bevacizumab	Anti-EGFR + Anti-VEGF/VEGFR	1	13.3333	1	13.3333
213	M	77	late	0	1	R273C	GOF	Y	likely LOF	1	WT	Left-sided	III	Y	1	1	specific drugs unknown	specific drugs unknown	1	18.2667	1	30.8333
214	M	58	late	0	1	Truncating Mutations	non-GOF	Y	likely LOF	0	WT	Left-sided	IV	N	1	1	Cetuximab + Fruquintinib	Anti-EGFR + Anti-VEGF/VEGFR	1	8.63333	0	11.0333
215	M	69	late	0	1	C141Y	GOF	Y	likely LOF	0	WT	Left-sided	III	Y	1	1	Cetuximab	Anti-EGFR	1	8.2	1	24.2
216	M	64	late	0	1	E285K	GOF	Y	likely LOF	1	WT	Left-sided	III	Y	1	1	specific drugs unknown	specific drugs unknown	0	17.6	0	17.6
217	F	39	early	0	1	Truncating Mutations	non-GOF	Y	likely LOF	0	WT	Left-sided	IV	Y	1	1	Cetuximab	Anti-EGFR	0	18.1	0	18.1
218	F	54	late	0	1	Truncating Mutations	non-GOF	Y	likely LOF	1	WT	Left-sided	III	Y	1	1	Bevacizumab	Anti-VEGF/VEGFR	1	13.9667	1	50.5
219	M	61	late	0	0	WT	WT	Y	WT	0	WT	Left-sided	IV	Y	1	1	Cetuximab	Anti-EGFR	1	12.5	0	16.7667
220	F	52	late	0	1	K132R	GOF	N	NA	0	other mutation	Left-sided	III	Y	1	1	Bevacizumab	Anti-VEGF/VEGFR	1	29.2	0	46.6333
221	M	63	late	0	1	R158G	GOF	N	NA	0	WT	Right-sided	IV	N	1	1	specific drugs unknown	specific drugs unknown	0	18.3667	0	18.3667
222	F	50	late	0	1	V274A	GOF	N	NA	0	WT	Right-sided	IV	Y	1	1	Bevacizumab	Anti-VEGF/VEGFR	1	8.46667	0	17.2667
223	M	59	late	0	1	Truncating Mutations	non-GOF	Y	likely LOF	0	WT	Left-sided	IV	Y	1	1	Cetuximab	Anti-EGFR	1	11.4333	0	16.5333
224	M	52	late	0	1	V173L	GOF	Y	known LOF	0	WT	Left-sided	III	Y	1	1	Bevacizumab	Anti-VEGF/VEGFR	1	15.9667	1	27.2667
225	M	72	late	0	1	H179Q	GOF	Y	known LOF	0	WT	Left-sided	IV	N	1	1	Cetuximab	Anti-EGFR	0	17.0333	0	17.0333
226	F	60	late	0	1	H214R	GOF	N	Inconclusive	1	WT	Left-sided	III	Y	1	0	NO	NO	0	18	0	18
227	M	59	late	0	0	WT	WT	Y	WT	0	WT	Left-sided	IV	Y	1	1	Cetuximab	Anti-EGFR	1	12.3	0	15.0667
228	F	57	late	0	1	A76T	non-GOF	N	NA	1	V600E	Left-sided	IV	Y	1	1	Cetuximab	Anti-EGFR	1	17.9667	1	40.8
229	F	72	late	0	0	WT	WT	Y	WT	1	WT	Left-sided	III	Y	0	0	NO	NO	0	17.4667	0	17.4667
230	F	68	late	0	1	P152L	GOF	Y	likely LOF	1	WT	Left-sided	III	Y	1	0	NO	NO	1	7.53333	0	20.2667
231	M	44	early	0	1	Truncating Mutations	non-GOF	Y	likely LOF	0	WT	Left-sided	III	Y	1	0	NO	NO	0	17.7333	0	17.7333
232	F	64	late	0	1	G245S	GOF	Y	known LOF	1	WT	Left-sided	III	Y	1	0	NO	NO	1	5.7	1	13.8333
233	M	57	late	1	1	C176F	GOF	Y	known LOF	1	WT	Left-sided	IV	N	1	1	Bevacizumab	Anti-VEGF/VEGFR	1	10.7667	0	16.1667
234	M	37	early	0	1	R175H	GOF	Y	known LOF	1	WT	Left-sided	III	Y	1	1	Bevacizumab + Fruquintinib	Anti-VEGF/VEGFR	1	12.0333	0	28.2
235	F	68	late	0	0	WT	WT	Y	WT	1	other mutation	Right-sided	IV	Y	1	0	NO	NO	0	18.0667	0	18.0667
236	F	35	early	0	0	WT	WT	Y	WT	0	WT	Right-sided	III	Y	1	1	Bevacizumab	Anti-VEGF/VEGFR	1	17.5	0	33.5
237	F	55	late	0	0	WT	WT	Y	WT	1	WT	Left-sided	III	Y	1	1	Bevacizumab	Anti-VEGF/VEGFR	1	18.3	1	28.8667
238	M	71	late	0	1	R282W	GOF	Y	likely LOF	1	WT	Left-sided	IV	N	1	1	Bevacizumab	Anti-VEGF/VEGFR	1	6.06667	0	26.7333
239	F	66	late	0	1	Truncating Mutations	non-GOF	Y	likely LOF	0	WT	Left-sided	III	Y	1	0	NO	NO	1	27.0333	0	42.5667
240	M	56	late	unknown	1	G245S	GOF	Y	known LOF	0	V600E	Left-sided	IV	N	1	0	NO	NO	1	2.76667	1	2.76667
241	F	72	late	0	0	WT	WT	Y	WT	1	WT	Left-sided	IV	N	1	1	specific drugs unknown	specific drugs unknown	1	11.8667	1	11.8667
242	M	60	late	0	1	Truncating Mutations	non-GOF	Y	likely LOF	1	WT	Left-sided	IV	N	1	1	Bevacizumab	Anti-VEGF/VEGFR	1	14.3667	0	16.4667
243	F	70	late	0	0	WT	WT	Y	WT	1	WT	Right-sided	IV	N	1	1	Bevacizumab	Anti-VEGF/VEGFR	0	16.5	0	16.5
244	F	71	late	0	0	WT	WT	Y	WT	0	V600E	Right-sided	IV	Y	1	1	Bevacizumab	Anti-VEGF/VEGFR	0	16.2333	0	16.2333
245	F	50	late	0	0	WT	WT	Y	WT	1	WT	Right-sided	IV	Y	1	1	Bevacizumab	Anti-VEGF/VEGFR	0	15.9667	0	15.9667
246	F	53	late	0	1	G245D	GOF	Y	likely LOF	0	WT	Left-sided	IV	Y	1	0	NO	NO	1	14.0333	0	16.0667
247	M	51	late	0	1	L257R	GOF	N	NA	0	WT	Left-sided	IV	N	1	0	NO	NO	1	5.63333	1	5.63333
248	F	30	early	0	1	Y163C	GOF	Y	known LOF	0	WT	Left-sided	IV	Y	1	1	Cetuximab + Bevacizumab + Regorafenib	Anti-EGFR + Anti-VEGF/VEGFR	1	6.2	0	48.0333
249	M	70	late	0	0	WT	WT	Y	WT	1	WT	Right-sided	IV	Y	1	1	Bevacizumab	Anti-VEGF/VEGFR	0	16.4667	0	16.4667
250	M	65	late	0	0	WT	WT	Y	WT	0	WT	Left-sided	IV	N	1	1	Bevacizumab	Anti-VEGF/VEGFR	0	15.6667	0	15.6667
251	M	58	late	0	0	WT	WT	Y	WT	0	V600E	Right-sided	IV	Y	1	1	Bevacizumab	Anti-VEGF/VEGFR	0	5.83333	0	5.83333
252	F	56	late	0	0	WT	WT	Y	WT	1	WT	Left-sided	IV	Y	1	1	Bevacizumab + Regorafenib	Anti-VEGF/VEGFR	1	19.8667	1	50.5667
253	F	55	late	0	1	R175H	GOF	Y	known LOF	1	WT	Left-sided	III	Y	1	0	NO	NO	1	7.46667	0	16.3
254	M	72	late	0	1	M237I	GOF	N	NA	0	WT	Right-sided	IV	N	1	0	NO	NO	1	3.66667	1	3.66667
255	M	48	early	0	0	WT	WT	Y	WT	1	WT	Left-sided	IV	Y	1	0	NO	NO	0	17.9333	0	17.9333
256	F	31	early	0	0	WT	WT	Y	WT	0	WT	Right-sided	III	Y	1	1	Cetuximab + Bevacizumab	Anti-EGFR + Anti-VEGF/VEGFR	1	3.76667	1	7.7
257	M	47	early	0	1	H179Y	GOF	Y	known LOF	0	WT	Left-sided	IV	Y	1	1	Cetuximab	Anti-EGFR	1	10.7667	0	15.3
258	M	51	late	0	1	R273H	GOF	Y	known LOF	1	WT	Left-sided	IV	N	1	0	NO	NO	0	5.5	0	5.5
259	F	53	late	0	1	R273C	GOF	Y	likely LOF	1	WT	Left-sided	IV	Y	1	1	Bevacizumab	Anti-VEGF/VEGFR	1	14.0667	0	18.1667
260	F	32	early	0	1	R175H	GOF	Y	known LOF	0	other mutation	Left-sided	IV	N	1	1	Cetuximab + Bevacizumab	Anti-EGFR + Anti-VEGF/VEGFR	1	5.76667	0	14.8333
261	M	52	late	0	0	WT	WT	Y	WT	0	WT	Left-sided	IV	N	1	1	Cetuximab	Anti-EGFR	0	5.36667	0	5.36667
262	M	53	late	0	1	Truncating Mutations	non-GOF	Y	likely LOF	0	WT	Right-sided	IV	Y	1	1	Bevacizumab	Anti-VEGF/VEGFR	1	10.4	0	16.3333
263	F	67	late	0	0	WT	WT	Y	WT	0	WT	Left-sided	III	Y	1	0	NO	NO	0	25.5333	0	25.5333
264	M	53	late	0	1	Truncating Mutations	non-GOF	Y	likely LOF	1	WT	Right-sided	IV	Y	1	1	Bevacizumab + Fruquintinib	Anti-VEGF/VEGFR	1	16.2667	0	18.8667
265	M	46	early	0	1	R248W ；T150A	GOF	Y	known LOF	0	WT	Left-sided	IV	N	1	1	Cetuximab + Bevacizumab	Anti-EGFR + Anti-VEGF/VEGFR	0	14.9	0	14.9
266	M	69	late	0	1	R273H	GOF	Y	known LOF	0	WT	Left-sided	IV	N	1	1	Bevacizumab	Anti-VEGF/VEGFR	0	16.1333	0	16.1333
267	M	46	early	unknown	1	R282W	GOF	Y	likely LOF	0	WT	Left-sided	III	Y	1	0	NO	NO	0	20.9	0	20.9
268	M	65	late	0	0	WT	WT	Y	WT	0	V600E	Right-sided	IV	N	1	0	NO	NO	0	1.33333	0	1.33333
269	M	57	late	0	1	C176S	GOF	N	NA	0	WT	Left-sided	IV	Y	1	1	Cetuximab + Bevacizumab + Fruquintinib	Anti-EGFR + Anti-VEGF/VEGFR	1	25.7667	0	40.4333
270	M	75	late	unknown	1	R175H	GOF	Y	known LOF	0	WT	Left-sided	IV	N	1	0	NO	NO	0	14.8	0	14.8
271	M	67	late	0	1	R175H	GOF	Y	known LOF	0	WT	Right-sided	IV	N	1	1	Cetuximab	Anti-EGFR	0	14.2	0	14.2
272	M	55	late	0	1	A161D	GOF	N	NA	1	WT	Left-sided	IV	Y	1	1	Bevacizumab + Fruquintinib	Anti-VEGF/VEGFR	1	8.1	0	21.4333
273	F	59	late	0	1	R175H	GOF	Y	known LOF	1	WT	Right-sided	III	Y	1	0	NO	NO	0	15.2333	0	15.2333
274	M	64	late	0	0	WT	WT	Y	WT	1	WT	Left-sided	III	Y	1	0	NO	NO	0	15.7333	0	15.7333
275	F	60	late	0	1	Truncating Mutations	non-GOF	Y	likely LOF	0	WT	Left-sided	III	Y	1	1	Cetuximab	Anti-EGFR	1	10.2	0	14.8333
276	F	61	late	0	1	G244C	GOF	N	NA	1	WT	Right-sided	IV	N	1	1	specific drugs unknown	specific drugs unknown	1	12.6333	1	12.6333
277	F	61	late	0	1	G244C	GOF	N	NA	1	WT	Left-sided	IV	N	1	1	specific drugs unknown	specific drugs unknown	1	12.6333	1	12.6333
278	F	50	late	0	0	WT	WT	Y	WT	1	WT	Left-sided	IV	N	1	1	Bevacizumab	Anti-VEGF/VEGFR	0	13.7333	0	13.7333
279	M	49	early	0	0	WT	WT	Y	WT	1	WT	Left-sided	III	Y	1	0	NO	NO	0	16.3667	0	16.3667
280	M	20	early	0	1	Truncating Mutations	non-GOF	Y	likely LOF	0	WT	Left-sided	IV	N	1	1	Cetuximab + Bevacizumab	Anti-EGFR + Anti-VEGF/VEGFR	1	11.5	0	14.2
281	F	64	late	0	0	WT	WT	Y	WT	0	V600E	Left-sided	III	Y	1	1	Cetuximab + Bevacizumab	Anti-EGFR + Anti-VEGF/VEGFR	1	13.7667	0	14
282	M	65	late	0	1	R273H	GOF	Y	known LOF	0	WT	Right-sided	IV	Y	1	1	Bevacizumab + Fruquintinib	Anti-VEGF/VEGFR	1	9.43333	0	22.5333
283	F	65	late	0	1	M246L	GOF	N	NA	0	V600E	Left-sided	III	Y	1	1	Cetuximab	Anti-EGFR	1	6.53333	0	20.7667
284	M	60	late	0	0	WT	WT	Y	WT	0	WT	Left-sided	IV	N	1	1	Bevacizumab + Fruquintinib	Anti-VEGF/VEGFR	1	2.13333	0	14.1
285	F	52	late	0	1	H193R	GOF	Y	likely LOF	1	WT	Left-sided	IV	Y	1	1	Bevacizumab	Anti-VEGF/VEGFR	1	10.4333	0	14.6667
286	F	52	late	0	1	Truncating Mutations	non-GOF	Y	likely LOF	0	WT	Left-sided	III	Y	1	0	NO	NO	0	8.13333	0	8.13333
